# Supplementary material for: Comparison of two commercial methods for smooth-shelled mussels (Mytilus spp.) species identification
Source: Food Chem (Oxf). 2022 Jul 14;5:100121. doi: 10.1016/j.fochms.2022.100121 (PMC9294527; doi:10.1016/j.fochms.2022.100121)
Supplement: Supplementary data 3 [file mmc3.xlsx]

## Sheet: Table S1
Table S1. Sequence similarity among all sequcence of H1C gene obtained with Genious 11.5
Sample/Sequence	M edulis (AJ224069)	M.edulis (AJ224070)	M.edulis (AJ224071)	M edulis (AJ224072)	M.edulis (AJ224073)	M.edulis (AJ224074)	M.edulis (AJ224075)	M. edulis (AJ224076)	M.edulis (AJ224077)	M.galloprovincialis (AJ416424)	M.trossulus (AJ416425)	M.californianus (AJ416421)	M.edulis (AJ416423)	M.chilensis (AJ416422)	M.chilensis (Eurofins)	M.edulis (Eurofins)	Putative hybrid M.ch x M.g (MT949828)	Putative hybrid M.ch x M.g (MT949829)	M.galloprovincialis (MT949821)	M.chilensis (MT949808)	M.chilensis (MT949802)	M.chilensis (MT949805)	M.chilensis (MT949806)	Putative hybrid M.ch x M.g (MT949830)	M.chilensis (MT949818)	M.chilensis (MT949797)	M.chilensis (MT949796)	M.chilensis (MT949790)	M.chilensis (MT949804)	M.chilensis (MT949791)	M.chilensis (MT949817)	M.chilensis (MT949792)	M.chilensis (MT949803)	M.chilensis (MT949809)	M.chilensis (MT949785)	M.chilensis (MT949798)	M.chilensis (MT949781)	M.chilensis (MT949813)	M.chilensis (MT949784)	M. chilensis (MT949811)	M.chilensis (MT949816)	M.chilensis (MT949779)	M.galloprovincialis (MT949822)	M.galloprovincialis (MT949826)	Putative hybrid M.ch x M.g (MT949837)	Putative hybrid M.ch x M.g (MT949820)	Putative hybrid M.ch x M.g (MT949831)	M.chilensis (MT949786)	M.chilensis (MT949788)
M. edulis (AJ224069)
M. edulis (AJ224070)	98.24
M. edulis (AJ224071)	98.24	99.5
M. edulis (AJ224072)	98.24	99.5	99.5
M. edulis (AJ224073)	97.73	98.99	98.99	99.5
M. edulis (AJ224074)	99.5	98.74	98.74	98.74	98.24
M. edulis (AJ224075)	98.24	99.5	99.5	99.5	98.99	98.74
M. edulis (AJ224076)	99.75	98.49	98.49	98.49	97.98	99.75	98.49
M. edulis (AJ224077)	98.24	99.5	99.5	99.5	99.5	98.74	99.5	98.49
M. galloprovincialis (AJ416424)	99.5	98.24	98.24	98.74	98.24	99.5	98.24	99.75	98.24
M. trossulus (AJ416425)	97.23	97.23	97.23	97.73	97.73	97.73	97.23	97.48	97.73	97.73
M. californianus (AJ416421)	92.19	91.69	91.69	91.94	91.44	92.44	91.69	92.19	91.69	92.19	91.69
M. edulis (AJ416423)	99.5	98.24	98.24	98.74	98.24	99.5	98.24	99.75	98.24	100	97.73	92.19
M. chilensis (AJ416422)	93.2	92.7	92.7	92.95	92.44	93.45	92.7	93.2	92.7	93.2	92.7	96.7	93.2
M. chilensis (Eurofins)	97.98	99.24	99.24	99.75	99.24	98.49	99.24	98.24	99.24	98.49	97.48	92.19	98.49	93.2
M. edulis (Eurofins)	99.5	98.24	98.24	98.74	98.24	99.5	98.24	99.75	98.24	100	97.73	92.19	100	93.2	98.49
Putative hybrid M.ch x M.g (MT949828)	98.87	98.87	98.87	99.37	98.87	99.12	98.87	99.12	98.87	99.37	97.73	92.07	99.37	93.07	99.12	99.37
Putative hybrid M.ch x M.g (MT949829)	98.74	98.99	98.99	99.5	98.99	98.99	98.99	98.99	98.99	99.24	97.61	91.94	99.24	92.95	99.24	99.24	99.37
M. galloprovincialis (MT949821)	99.5	98.24	98.24	98.74	98.24	99.5	98.24	99.75	98.24	100	97.73	92.19	100	93.2	98.49	100	99.37	99.24
M. chilensis (MT949808)	98.24	99.5	99.5	100	99.5	98.74	99.5	98.49	99.5	98.74	97.73	91.94	98.74	92.95	99.75	98.74	99.37	99.5	98.74
M. chilensis (MT949802)	98.24	99.5	99.5	100	99.5	98.74	99.5	98.49	99.5	98.74	97.73	91.94	98.74	92.95	99.75	98.74	99.37	99.5	98.74	100
M. chilensis (MT949805)	98.24	99.5	99.5	100	99.5	98.74	99.5	98.49	99.5	98.74	97.73	91.94	98.74	92.95	99.75	98.74	99.37	99.5	98.74	100	100
M. chilensis (MT949806)	98.24	99.5	99.5	100	99.5	98.74	99.5	98.49	99.5	98.74	97.73	91.94	98.74	92.95	99.75	98.74	99.37	99.5	98.74	100	100	100
Putative hybrid M.ch x M.g (MT949830)	98.74	98.99	98.99	99.5	98.99	99.24	98.99	98.99	98.99	99.24	97.86	92.19	99.24	93.2	99.24	99.24	99.37	99.37	99.24	99.5	99.5	99.5	99.5
M. chilensis (MT949818)	98.24	99.5	99.5	100	99.5	98.74	99.5	98.49	99.5	98.74	97.73	91.94	98.74	92.95	99.75	98.74	99.37	99.5	98.74	100	100	100	100	99.5
M.chilensis (MT949797)	98.24	99.5	99.5	100	99.5	98.74	99.5	98.49	99.5	98.74	97.73	91.94	98.74	92.95	99.75	98.74	99.37	99.5	98.74	100	100	100	100	99.5	100
M. chilensis (MT949796)	98.24	99.5	99.5	100	99.5	98.74	99.5	98.49	99.5	98.74	97.73	91.94	98.74	92.95	99.75	98.74	99.37	99.5	98.74	100	100	100	100	99.5	100	100
M. chilensis (MT949790)	98.24	99.5	99.5	100	99.5	98.74	99.5	98.49	99.5	98.74	97.73	91.94	98.74	92.95	99.75	98.74	99.37	99.5	98.74	100	100	100	100	99.5	100	100	100
M. chilensis (MT949804)	98.24	99.5	99.5	100	99.5	98.74	99.5	98.49	99.5	98.74	97.73	91.94	98.74	92.95	99.75	98.74	99.37	99.5	98.74	100	100	100	100	99.5	100	100	100	100
M. chilensis (MT949791)	98.24	99.5	99.5	100	99.5	98.74	99.5	98.49	99.5	98.74	97.73	91.94	98.74	92.95	99.75	98.74	99.37	99.5	98.74	100	100	100	100	99.5	100	100	100	100	100
M. chilensis (MT949817)	98.24	99.5	99.5	100	99.5	98.74	99.5	98.49	99.5	98.74	97.73	91.94	98.74	92.95	99.75	98.74	99.37	99.5	98.74	100	100	100	100	99.5	100	100	100	100	100	100
M. chilensis (MT949792)	98.24	99.5	99.5	100	99.5	98.74	99.5	98.49	99.5	98.74	97.73	91.94	98.74	92.95	99.75	98.74	99.37	99.5	98.74	100	100	100	100	99.5	100	100	100	100	100	100	100
M. chilensis (MT949803)	98.24	99.5	99.5	100	99.5	98.74	99.5	98.49	99.5	98.74	97.73	91.94	98.74	92.95	99.75	98.74	99.37	99.5	98.74	100	100	100	100	99.5	100	100	100	100	100	100	100	100
M. chilensis (MT949809)	98.24	99.5	99.5	100	99.5	98.74	99.5	98.49	99.5	98.74	97.73	91.94	98.74	92.95	99.75	98.74	99.37	99.5	98.74	100	100	100	100	99.5	100	100	100	100	100	100	100	100	100
M. chilensis (MT949785)	98.24	99.5	99.5	100	99.5	98.74	99.5	98.49	99.5	98.74	97.73	91.94	98.74	92.95	99.75	98.74	99.37	99.5	98.74	100	100	100	100	99.5	100	100	100	100	100	100	100	100	100	100
M. chilensis (MT949798)	98.24	99.5	99.5	100	99.5	98.74	99.5	98.49	99.5	98.74	97.73	91.94	98.74	92.95	99.75	98.74	99.37	99.5	98.74	100	100	100	100	99.5	100	100	100	100	100	100	100	100	100	100	100
M. chilensis (MT949781)	98.24	99.5	99.5	100	99.5	98.74	99.5	98.49	99.5	98.74	97.73	91.94	98.74	92.95	99.75	98.74	99.37	99.5	98.74	100	100	100	100	99.5	100	100	100	100	100	100	100	100	100	100	100	100
M. chilensis (MT949813)	98.24	99.5	99.5	100	99.5	98.74	99.5	98.49	99.5	98.74	97.73	91.94	98.74	92.95	99.75	98.74	99.37	99.5	98.74	100	100	100	100	99.5	100	100	100	100	100	100	100	100	100	100	100	100	100
M. chilensis (MT949784)	98.24	99.5	99.5	100	99.5	98.74	99.5	98.49	99.5	98.74	97.73	91.94	98.74	92.95	99.75	98.74	99.37	99.5	98.74	100	100	100	100	99.5	100	100	100	100	100	100	100	100	100	100	100	100	100	100
M. chilensis (MT949811)	98.24	99.5	99.5	100	99.5	98.74	99.5	98.49	99.5	98.74	97.73	91.94	98.74	92.95	99.75	98.74	99.37	99.5	98.74	100	100	100	100	99.5	100	100	100	100	100	100	100	100	100	100	100	100	100	100	100
M. chilensis (MT949816)	98.24	99.5	99.5	100	99.5	98.74	99.5	98.49	99.5	98.74	97.73	91.94	98.74	92.95	99.75	98.74	99.37	99.5	98.74	100	100	100	100	99.5	100	100	100	100	100	100	100	100	100	100	100	100	100	100	100	100
M. chilensis (MT949779)	98.24	99.5	99.5	100	99.5	98.74	99.5	98.49	99.5	98.74	97.73	91.94	98.74	92.95	99.75	98.74	99.37	99.5	98.74	100	100	100	100	99.5	100	100	100	100	100	100	100	100	100	100	100	100	100	100	100	100	100
M. galloprovincialis (MT949822)	99.5	98.24	98.24	98.74	98.24	99.5	98.24	99.75	98.24	100	97.73	92.19	100	93.2	98.49	100	99.37	99.24	100	98.74	98.74	98.74	98.74	99.24	98.74	98.74	98.74	98.74	98.74	98.74	98.74	98.74	98.74	98.74	98.74	98.74	98.74	98.74	98.74	98.74	98.74	98.74
M. galloprovincialis (MT949826)	99.5	98.24	98.24	98.74	98.24	99.5	98.24	99.75	98.24	100	97.73	92.19	100	93.2	98.49	100	99.37	99.24	100	98.74	98.74	98.74	98.74	99.24	98.74	98.74	98.74	98.74	98.74	98.74	98.74	98.74	98.74	98.74	98.74	98.74	98.74	98.74	98.74	98.74	98.74	98.74	100
Putative hybrid M.ch x M.g (MT949837)	99.12	98.87	98.87	99.12	98.61	99.37	98.87	99.37	98.87	99.37	97.73	92.19	99.37	93.2	98.87	99.37	99.24	99.12	99.37	99.12	99.12	99.12	99.12	99.24	99.12	99.12	99.12	99.12	99.12	99.12	99.12	99.12	99.12	99.12	99.12	99.12	99.12	99.12	99.12	99.12	99.12	99.12	99.37	99.37
Putative hybrid M.ch x M.g (MT949820)	98.87	98.87	98.87	99.12	98.61	99.12	98.87	99.12	98.87	99.12	97.48	91.94	99.12	92.95	98.87	99.12	99.12	99.12	99.12	99.12	99.12	99.12	99.12	99.12	99.12	99.12	99.12	99.12	99.12	99.12	99.12	99.12	99.12	99.12	99.12	99.12	99.12	99.12	99.12	99.12	99.12	99.12	99.12	99.12	99.12
Putative hybrid M.ch x M.g (MT949831)	98.87	98.87	98.87	99.12	98.61	99.12	98.87	99.12	98.87	99.12	97.48	91.94	99.12	92.95	98.87	99.12	99.12	99.12	99.12	99.12	99.12	99.12	99.12	99.12	99.12	99.12	99.12	99.12	99.12	99.12	99.12	99.12	99.12	99.12	99.12	99.12	99.12	99.12	99.12	99.12	99.12	99.12	99.12	99.12	99.12	99.12
M. chilensis (MT949786)	98.24	99.5	99.5	100	99.5	98.74	99.5	98.49	99.5	98.74	97.73	91.94	98.74	92.95	99.75	98.74	99.37	99.5	98.74	100	100	100	100	99.5	100	100	100	100	100	100	100	100	100	100	100	100	100	100	100	100	100	100	98.74	98.74	99.12	99.12	99.12
M. chilensis (MT949788)	98.24	99.5	99.5	100	99.5	98.74	99.5	98.49	99.5	98.74	97.73	91.94	98.74	92.95	99.75	98.74	99.37	99.5	98.74	100	100	100	100	99.5	100	100	100	100	100	100	100	100	100	100	100	100	100	100	100	100	100	100	98.74	98.74	99.12	99.12	99.12	100
M. chilensis (MT949814)	98.24	99.5	99.5	100	99.5	98.74	99.5	98.49	99.5	98.74	97.73	91.94	98.74	92.95	99.75	98.74	99.37	99.5	98.74	100	100	100	100	99.5	100	100	100	100	100	100	100	100	100	100	100	100	100	100	100	100	100	100	98.74	98.74	99.12	99.12	99.12	100	100
M. chilensis (MT949777)	98.24	99.5	99.5	100	99.5	98.74	99.5	98.49	99.5	98.74	97.73	91.94	98.74	92.95	99.75	98.74	99.37	99.5	98.74	100	100	100	100	99.5	100	100	100	100	100	100	100	100	100	100	100	100	100	100	100	100	100	100	98.74	98.74	99.12	99.12	99.12	100	100
M. galloprovincialis (MT949827)	98.99	97.73	97.73	98.24	97.73	98.99	97.73	99.24	97.73	99.5	97.23	92.19	99.5	93.2	98.49	99.5	98.87	98.74	99.5	98.24	98.24	98.24	98.24	98.74	98.24	98.24	98.24	98.24	98.24	98.24	98.24	98.24	98.24	98.24	98.24	98.24	98.24	98.24	98.24	98.24	98.24	98.24	99.5	99.5	98.87	98.61	98.61	98.24	98.24
M. galloprovincialis (MT949825)	99.24	97.98	97.98	98.49	97.98	99.24	97.98	99.5	97.98	99.75	97.48	91.94	99.75	92.95	98.24	99.75	99.12	98.99	99.75	98.49	98.49	98.49	98.49	98.99	98.49	98.49	98.49	98.49	98.49	98.49	98.49	98.49	98.49	98.49	98.49	98.49	98.49	98.49	98.49	98.49	98.49	98.49	99.75	99.75	99.12	98.87	98.87	98.49	98.49
Putative hybrid M.ch x M.g (MT949832)	98.74	98.99	98.99	99.5	98.99	98.99	98.99	98.99	98.99	99.24	97.61	91.94	99.24	92.95	99.24	99.24	99.37	99.37	99.24	99.5	99.5	99.5	99.5	99.37	99.5	99.5	99.5	99.5	99.5	99.5	99.5	99.5	99.5	99.5	99.5	99.5	99.5	99.5	99.5	99.5	99.5	99.5	99.24	99.24	99.24	99.12	99.12	99.5	99.5
M. chilensis (MT949782)	98.24	99.5	99.5	100	99.5	98.74	99.5	98.49	99.5	98.74	97.73	91.94	98.74	92.95	99.75	98.74	99.37	99.5	98.74	100	100	100	100	99.5	100	100	100	100	100	100	100	100	100	100	100	100	100	100	100	100	100	100	98.74	98.74	99.12	99.12	99.12	100	100
M. chilensis (MT949780)	98.24	99.5	99.5	100	99.5	98.74	99.5	98.49	99.5	98.74	97.73	91.94	98.74	92.95	99.75	98.74	99.37	99.5	98.74	100	100	100	100	99.5	100	100	100	100	100	100	100	100	100	100	100	100	100	100	100	100	100	100	98.74	98.74	99.12	99.12	99.12	100	100
M. chilensis (MT949800)	98.24	99.5	99.5	100	99.5	98.74	99.5	98.49	99.5	98.74	97.73	91.94	98.74	92.95	99.75	98.74	99.37	99.5	98.74	100	100	100	100	99.5	100	100	100	100	100	100	100	100	100	100	100	100	100	100	100	100	100	100	98.74	98.74	99.12	99.12	99.12	100	100
M. chilensis (MT949794)	97.73	98.99	98.99	99.5	98.99	98.24	98.99	97.98	98.99	98.24	97.23	91.44	98.24	92.44	99.24	98.24	98.87	98.99	98.24	99.5	99.5	99.5	99.5	98.99	99.5	99.5	99.5	99.5	99.5	99.5	99.5	99.5	99.5	99.5	99.5	99.5	99.5	99.5	99.5	99.5	99.5	99.5	98.24	98.24	98.61	98.61	98.61	99.5	99.5
M. chilensis (MT949812)	98.24	99.5	99.5	100	99.5	98.74	99.5	98.49	99.5	98.74	97.73	91.94	98.74	92.95	99.75	98.74	99.37	99.5	98.74	100	100	100	100	99.5	100	100	100	100	100	100	100	100	100	100	100	100	100	100	100	100	100	100	98.74	98.74	99.12	99.12	99.12	100	100
Putative hybrid M.ch x M.g (MT949833)	98.11	99.12	99.12	99.62	99.12	98.61	99.12	98.36	99.12	98.61	97.48	91.69	98.61	92.7	99.37	98.61	99.12	99.24	98.61	99.62	99.62	99.62	99.62	99.24	99.62	99.62	99.62	99.62	99.62	99.62	99.62	99.62	99.62	99.62	99.62	99.62	99.62	99.62	99.62	99.62	99.62	99.62	98.61	98.61	98.87	98.87	98.87	99.62	99.62
M. chilensis (MT949819)	97.98	99.24	99.24	99.75	99.24	98.49	99.24	98.24	99.24	98.49	97.48	91.69	98.49	92.7	99.5	98.49	99.12	99.24	98.49	99.75	99.75	99.75	99.75	99.24	99.75	99.75	99.75	99.75	99.75	99.75	99.75	99.75	99.75	99.75	99.75	99.75	99.75	99.75	99.75	99.75	99.75	99.75	98.49	98.49	98.87	98.87	98.87	99.75	99.75
M. galloprovincialis (MT949824)	99.24	97.98	97.98	98.49	97.98	99.24	97.98	99.5	97.98	99.75	97.48	91.94	99.75	92.95	98.24	99.75	99.12	98.99	99.75	98.49	98.49	98.49	98.49	98.99	98.49	98.49	98.49	98.49	98.49	98.49	98.49	98.49	98.49	98.49	98.49	98.49	98.49	98.49	98.49	98.49	98.49	98.49	99.75	99.75	99.12	98.87	98.87	98.49	98.49
M. chilensis (MT949783)	97.98	99.24	99.24	99.75	99.24	98.49	99.24	98.24	99.24	98.49	97.48	91.69	98.49	92.7	99.5	98.49	99.12	99.24	98.49	99.75	99.75	99.75	99.75	99.24	99.75	99.75	99.75	99.75	99.75	99.75	99.75	99.75	99.75	99.75	99.75	99.75	99.75	99.75	99.75	99.75	99.75	99.75	98.49	98.49	98.87	98.87	98.87	99.75	99.75
M. chilensis (MT949799)	97.98	99.24	99.24	99.75	99.24	98.49	99.24	98.24	99.24	98.49	97.48	91.69	98.49	92.7	99.5	98.49	99.12	99.24	98.49	99.75	99.75	99.75	99.75	99.24	99.75	99.75	99.75	99.75	99.75	99.75	99.75	99.75	99.75	99.75	99.75	99.75	99.75	99.75	99.75	99.75	99.75	99.75	98.49	98.49	98.87	98.87	98.87	99.75	99.75
M. chilensis (MT949778)	97.98	99.24	99.24	99.75	99.24	98.49	99.24	98.24	99.24	98.49	97.48	91.69	98.49	92.7	99.5	98.49	99.12	99.24	98.49	99.75	99.75	99.75	99.75	99.24	99.75	99.75	99.75	99.75	99.75	99.75	99.75	99.75	99.75	99.75	99.75	99.75	99.75	99.75	99.75	99.75	99.75	99.75	98.49	98.49	98.87	98.87	98.87	99.75	99.75
M. chilensis (MT949815)	97.98	99.24	99.24	99.75	99.24	98.49	99.24	98.24	99.24	98.49	97.48	91.69	98.49	92.7	99.5	98.49	99.12	99.24	98.49	99.75	99.75	99.75	99.75	99.24	99.75	99.75	99.75	99.75	99.75	99.75	99.75	99.75	99.75	99.75	99.75	99.75	99.75	99.75	99.75	99.75	99.75	99.75	98.49	98.49	98.87	98.87	98.87	99.75	99.75
M. chilensis (MT949807)	97.98	99.24	99.24	99.75	99.24	98.49	99.24	98.24	99.24	98.49	97.48	91.69	98.49	92.7	99.5	98.49	99.12	99.24	98.49	99.75	99.75	99.75	99.75	99.24	99.75	99.75	99.75	99.75	99.75	99.75	99.75	99.75	99.75	99.75	99.75	99.75	99.75	99.75	99.75	99.75	99.75	99.75	98.49	98.49	98.87	98.87	98.87	99.75	99.75
M. chilensis (MT949801)	98.24	99.5	99.5	100	99.5	98.74	99.5	98.49	99.5	98.74	97.73	91.94	98.74	92.95	99.75	98.74	99.37	99.5	98.74	100	100	100	100	99.5	100	100	100	100	100	100	100	100	100	100	100	100	100	100	100	100	100	100	98.74	98.74	99.12	99.12	99.12	100	100
Putative hybrid M.ch x M.g (MT949834)	98.11	99.12	99.12	99.62	99.12	98.61	99.12	98.36	99.12	98.61	97.48	91.69	98.61	92.7	99.37	98.61	99.12	99.24	98.61	99.62	99.62	99.62	99.62	99.24	99.62	99.62	99.62	99.62	99.62	99.62	99.62	99.62	99.62	99.62	99.62	99.62	99.62	99.62	99.62	99.62	99.62	99.62	98.61	98.61	98.87	98.87	98.87	99.62	99.62
Putative hybrid M.ch x M.g (MT949835)	97.86	98.87	98.87	99.37	98.87	98.36	98.87	98.11	98.87	98.36	97.23	91.44	98.36	92.44	99.12	98.36	98.87	98.99	98.36	99.37	99.37	99.37	99.37	98.99	99.37	99.37	99.37	99.37	99.37	99.37	99.37	99.37	99.37	99.37	99.37	99.37	99.37	99.37	99.37	99.37	99.37	99.37	98.36	98.36	98.61	98.61	98.61	99.37	99.37
M. galloprovincialis (MT949823)	99.24	97.98	97.98	98.49	97.98	99.24	97.98	99.5	97.98	99.75	97.48	91.94	99.75	92.95	98.24	99.75	99.12	98.99	99.75	98.49	98.49	98.49	98.49	98.99	98.49	98.49	98.49	98.49	98.49	98.49	98.49	98.49	98.49	98.49	98.49	98.49	98.49	98.49	98.49	98.49	98.49	98.49	99.75	99.75	99.12	98.87	98.87	98.49	98.49
M. chilensis (MT949787)	98.24	99.5	99.5	100	99.5	98.74	99.5	98.49	99.5	98.74	97.73	91.94	98.74	92.95	99.75	98.74	99.37	99.5	98.74	100	100	100	100	99.5	100	100	100	100	100	100	100	100	100	100	100	100	100	100	100	100	100	100	98.74	98.74	99.12	99.12	99.12	100	100
M. chilensis (MT949793)	98.24	99.5	99.5	100	99.5	98.74	99.5	98.49	99.5	98.74	97.73	91.94	98.74	92.95	99.75	98.74	99.37	99.5	98.74	100	100	100	100	99.5	100	100	100	100	100	100	100	100	100	100	100	100	100	100	100	100	100	100	98.74	98.74	99.12	99.12	99.12	100	100
M. chilensis (MT949810)	98.24	99.5	99.5	100	99.5	98.74	99.5	98.49	99.5	98.74	97.73	91.94	98.74	92.95	99.75	98.74	99.37	99.5	98.74	100	100	100	100	99.5	100	100	100	100	100	100	100	100	100	100	100	100	100	100	100	100	100	100	98.74	98.74	99.12	99.12	99.12	100	100
M. chilensis (MT949819)	98.24	99.5	99.5	100	99.5	98.74	99.5	98.49	99.5	98.74	97.73	91.94	98.74	92.95	99.75	98.74	99.37	99.5	98.74	100	100	100	100	99.5	100	100	100	100	100	100	100	100	100	100	100	100	100	100	100	100	100	100	98.74	98.74	99.12	99.12	99.12	100	100
Putative hybrid M.ch x M.g (MT949836)	98.87	98.87	98.87	99.37	98.87	99.12	98.87	99.12	98.87	99.37	97.73	92.07	99.37	93.07	99.12	99.37	99.37	99.37	99.37	99.37	99.37	99.37	99.37	99.37	99.37	99.37	99.37	99.37	99.37	99.37	99.37	99.37	99.37	99.37	99.37	99.37	99.37	99.37	99.37	99.37	99.37	99.37	99.37	99.37	99.24	99.12	99.12	99.37	99.37
Putative hybrid M.ch x M.g (MT949795)	98.87	98.87	98.87	98.87	98.36	99.12	98.87	99.12	98.87	98.87	97.23	91.81	98.87	92.82	98.61	98.87	98.87	98.87	98.87	98.87	98.87	98.87	98.87	98.87	98.87	98.87	98.87	98.87	98.87	98.87	98.87	98.87	98.87	98.87	98.87	98.87	98.87	98.87	98.87	98.87	98.87	98.87	98.87	98.87	98.99	99.12	99.12	98.87	98.87
[truncated: 28 more columns]

## Sheet: Table S2
Table S2. Range (Min - Max) of sequence similarity for H1C gene among diferente species or hybrid obtained with Genious 11.5
	M. chilensis	M. galloprovincialis	Putative Hybrids	M. edulis	M. spp (61 samples)*	M. spp (77 samples)**
M. chilensis (n = 42)	99.50 - 100
M. galloprovincialis (n = 7)	97.73 - 98.74	99.24 - 100
Putative Hybrids (n = 12)	98.36 - 99.87	97.86 - 99.37	98.38 - 99.87
M. edulis (n = 11)	97.73 - 100	97.73 - 100	97.86 - 99.62	97.73 - 100
M. spp (n = 61)*	97.30 - 100	97.30 - 100	97.86 - 99.87	97.30 - 100	97.30 - 100
M. spp (n = 77)**	91.44 - 100	91.94 -100	91.44 - 99.87	91.94 - 100	91.44 - 100	91.44 - 100
* New sequence from current work
** All sequence included in the analysis
